# Supplementary material for: Spatial Context of Immune Checkpoints as Predictors of Overall Survival in Patients with Resectable Colorectal Cancer Independent of Standard Tumor–Node–Metastasis Stages
Source: Cancer Res Commun. 2024 Nov 26;4(11):3025–35. doi: 10.1158/2767-9764.CRC-24-0270 (PMC11589669; doi:10.1158/2767-9764.CRC-24-0270)
Supplement: Table S1 — Abs for mIHC staining [file crc-24-0270_table_s1_suppst1.xlsx]

## Sheet: Sheet1
Table S1, Abs for mIHC staining
Name	Host	Clone#	Company	Dilution	RRID
PanCK	Mouse	C11(monoclonal)	CST	1/500 (mIHC)	AB_490860
TIM-3	Rabbit	EPR22241(monoclonal)	Abcam	1/1000 (IHC, mIHC)	AB_2888936
CD8	Rabbit	EPR20305(monoclonal)	Abcam	1/2000 (mIHC)	AB_2860566
CD8	Rabbit	D8A8Y(monoclonal)	CST	1/200 (mIHC)	AB_2800052
PD-1	Rabbit	EPR20665(monoclonal)	Abcam	1/2000 (IHC, mIHC)	AB_2941806
PD-1	Rabbit	CAL20 (monoclonal)	Abcam	1/500 (mIHC)	AB_3073606
TOX	Rat	NAN448B(monoclonal)	Abcam	1/500 (mIHC)	AB_2883984
GZMB	Rabbit	N/A(polyclonal)	Abcam	1/200 (mIHC)	AB_304251
Ki67	Rabbit	SP6(monoclonal)	Abcam	1/200 (mIHC)	AB_446486
