# Supplementary material for: Spatial Context of Immune Checkpoints as Predictors of Overall Survival in Patients with Resectable Colorectal Cancer Independent of Standard Tumor–Node–Metastasis Stages
Source: Cancer Res Commun. 2024 Nov 26;4(11):3025–35. doi: 10.1158/2767-9764.CRC-24-0270 (PMC11589669; doi:10.1158/2767-9764.CRC-24-0270)
Supplement: Table S2 — Clinical characteristics of patients from TMA study [file crc-24-0270_table_s2_suppst2.xlsx]

## Sheet: Sheet1
Table S2, Clinical characteristics of patients from TMA study.
Clinical characteristic	Cluster 1	Cluster 2	Cluster 3	p Value
	n=20	n=17	n=152
Age (mean (SD))	51.95 (12.06)	61.82 (12.81)	59.13 (11.95)	0.0231
Gender (%)
Male	10 (50.00)	5 (29.41)	65 (42.76)	0.437
Female	10 (50.00)	12 (70.59)	87 (57.24)
Stage (%)
I-II	10 (50.00)	10 (58.82)	77 (50.66)	0.8091
III-IV	10 (50.00)	7 (41.18)	75 (49.34)
T Stage (%)
1	1 (5.00)	1 (5.88)	1 (0.66)	0.0005
2	5 (25.00)	3 (17.65)	15 (9.87)
3	14 (70.00)	13 (76.47)	1 (0.66)
4	0 (0.00)	0 (0.00)	135 (88.82)
N Stage (%)
0	10 (50.00)	10 (58.82)	78 (51.32)	0.81
1	6 (30.00)	3 (23.81)	31 (20.39)
2	4 (20.00)	4 (23.53)	43 (28.29)
M Stage (%)
0	20 (100.00)	16 (94.12)	139 (91.45)	0.3775
1	0 (0.00)	1 (5.88)	13 (8.55)
