# Supplementary material for: Spatial Context of Immune Checkpoints as Predictors of Overall Survival in Patients with Resectable Colorectal Cancer Independent of Standard Tumor–Node–Metastasis Stages
Source: Cancer Res Commun. 2024 Nov 26;4(11):3025–35. doi: 10.1158/2767-9764.CRC-24-0270 (PMC11589669; doi:10.1158/2767-9764.CRC-24-0270)
Supplement: Table S3 — Abs for FACS analysis [file crc-24-0270_table_s3_suppst3.xlsx]

## Sheet: Sheet1
Table S3, Abs for FACS analysis.
Name	Host	Company	Dilution	RRID
anti-mouse CD45	Rat	BD	1/80	AB_2734134
anti-mouse CD11b	Rat	eBioscience	1/160	AB_2637408
anti-mouse F4/80	Rat	eBioscience	1/80	AB_914345
anti-mouse LY6G	Rat	eBioscience	1/100	AB_2572720
anti-mouse LY6C	Rat	eBioscience	1/160	AB_2573503
anti-mouse MHCII	Rat	Biolegend	1/160	AB_2616729
anti-mouse CD206	Rat	eBioscience	1/100	AB_2784749
anti-mouse CD11c	Hamster	Biolegend	1/160	AB_313779
anti-mouse CD19	Rat	BD	1/100	AB_11204087
anti-mouse CD3e	Hamster	eBioscience	1/160	AB_469316
anti-mouse CD3e	Hamster	BD	1/100	AB_2738779
anti-mouse CD4	Rat	BD	1/100	AB_2741309
anti-mouse CD8	Rat	BD	1/100	AB_394568
anti-mouse NK1.1	Mouse	eBioscience	1/50	AB_2662737
anti-mouse CD64	Mouse	Biolegend	1/100	AB_2563846
anti-mouse CD103	Hamster	Biolegend	1/100	AB_2562901
anti-mouse TIM-3	Mouse	BD	1/100	AB_2744186
anti-mouse PD-1	Hamster	BD	1/100	AB_2742319
Fixable Viability Stain 700	N/A	BD	1/200	AB_2869637
