# Supplementary material for: Spatial Context of Immune Checkpoints as Predictors of Overall Survival in Patients with Resectable Colorectal Cancer Independent of Standard Tumor–Node–Metastasis Stages
Source: Cancer Res Commun. 2024 Nov 26;4(11):3025–35. doi: 10.1158/2767-9764.CRC-24-0270 (PMC11589669; doi:10.1158/2767-9764.CRC-24-0270)
Supplement: Table S4 — Clinical characteristics of training and validation cohorts [file crc-24-0270_table_s4_suppst4.xlsx]

## Sheet: Sheet1
Table S4, Clinical characteristics of training and validation cohorts
Clinical characteristic	Training Cohort	Validation cohort
	n= 114	n=75
Age (mean (SD))	58.90 (12.20)	58.17 (12.30)
Gender (%)
Male	53 (46.50)	27 (36.00)
Female	61 (53.50)	48 (64.00)
Stage (%)
I-II	58 (50.88)	39 (52.00)
III-IV	56 (49.12)	36 (48.00)
T Stage (%)
1	1 (0.01)	2 (2.67)
2	14 (12.28)	9 (12.00)
3	99 (86.84)	1 (1.33)
4	0 (0.00)	63 (84.00)
N Stage (%)
0	59 (51.75)	39 (52.00)
1	24 (21.05)	16 (21.33)
2	31 (27.19)	20 (26.67)
M stage (%)
0	106 (92.98)	69 (92.00)
1	8 (7.02)	6 (8.00)
