# Supplementary material for: Spatial Context of Immune Checkpoints as Predictors of Overall Survival in Patients with Resectable Colorectal Cancer Independent of Standard Tumor–Node–Metastasis Stages
Source: Cancer Res Commun. 2024 Nov 26;4(11):3025–35. doi: 10.1158/2767-9764.CRC-24-0270 (PMC11589669; doi:10.1158/2767-9764.CRC-24-0270)
Supplement: Table S5 — Spatial phenotypes of CD8+ T cells [file crc-24-0270_table_s5_suppst5.xlsx]

## Sheet: Sheet1
Table S5, Spatial phenotyples of CD8+ T cells
Name	Phenotype	Distance to tumor cell
CD8+ Intratumoal	PanCK+CD8+PD-1-TIM-3-	-
CD8+PD-1+ Intratumoal	PanCK+CD8+PD-1+TIM-3-	-
CD8+PD-1+TIM-3+ Intratumoal	PanCK+CD8+PD-1+TIM-3+	-
CD8+TIM-3+ Intratumoal	PanCK+CD8+PD-1-TIM-3+	-
PD-1+ Intratumoal	PanCK+CD8-PD-1+TIM-3-	-
PD-1+TIM-3+ Intratumoal	PanCK+CD8-PD-1+TIM-3+	-
TIM-3+ Intratumoal	PanCK+CD8-PD-1-TIM-3+	-
CD8+ Proximal	PanCK-CD8+PD-1-TIM-3-	≤ 30μm
CD8+PD-1+ Proximal	PanCK-CD8+PD-1+TIM-3-	≤ 30μm
CD8+PD-1+TIM-3+ Proximal	PanCK-CD8+PD-1+TIM-3+	≤ 30μm
CD8+TIM-3+ Proximal	PanCK-CD8+PD-1-TIM-3+	≤ 30μm
PD-1+ Proximal	PanCK-CD8-PD-1+TIM-3-	≤ 30μm
PD-1+TIM-3+ Proximal	PanCK-CD8-PD-1+TIM-3+	≤ 30μm
TIM-3+ Proximal	PanCK-CD8-PD-1-TIM-3+	≤ 30μm
CD8+ Distal	PanCK-CD8+PD-1-TIM-3-	＞30μm
CD8+PD-1+ Distal	PanCK-CD8+PD-1+TIM-3-	＞30μm
CD8+PD-1+TIM-3+ Distal	PanCK-CD8+PD-1+TIM-3+	＞30μm
CD8+TIM-3+ Distal	PanCK-CD8+PD-1-TIM-3+	＞30μm
PD-1+ Distal	PanCK-CD8-PD-1+TIM-3-	＞30μm
PD-1+TIM-3+ Distal	PanCK-CD8-PD-1+TIM-3+	＞30μm
TIM-3+ Distal	PanCK-CD8-PD-1-TIM-3+	＞30μm
